# Supplementary material for: Whole Genome Data Uncover the Complex Origins of Polish Konik Horses
Source: Animals (Basel). 2026 May 29;16(11):1669. doi: 10.3390/ani16111669 (PMC13255651; doi:10.3390/ani16111669)
Supplement: Supplementary file 1 [file animals-16-01669-s001.zip]

Archive with 7 entries (7 files):
- Data S1.txt
- Data S2.pdf
- Figure S1.png
- Figure S2.png
- Figure S3.png
- Figure S4.png
- Table S1.pdf
