# Supplementary material for: Whole Genome Data Uncover the Complex Origins of Polish Konik Horses
Source: Animals (Basel). 2026 May 29;16(11):1669. doi: 10.3390/ani16111669 (PMC13255651; doi:10.3390/ani16111669)
Supplement: Supplementary file 1 [file animals-16-01669-s001.zip › Data S1.txt]

sp4	Polish Konik
sp3	Polish Konik
sp2	Polish Konik
sp1	Polish Konik
SRR2142313	Sorraia
SRR1564427	Przewalski
SRR1048526	Duelmener
ERR11180374	Exmoor
ERR6798762	Ancient Polish
ERR6798756	Ancient Polish
ERR6466048	Tarpan
ERR6465818	Ancient Polish
ERR982714	Przewalski
ERR6465812	Ancient Polish
ERR6465807	Ancient Polish
A4416	Belgian
ARAB0016A	Arabian
ARAB0017A	Arabian
ARAB0018A	Arabian
ARAB0019A	Arabian
ARAB0020A	Arabian
ARAB0034A	Arabian
CON15	Connemara
CON26	Connemara
CON3	Connemara
CON40	Connemara
ERR1527966	Halfinger
FRMO0037A	Franches-Montagnes
FRMO0041A	Franches-Montagnes
FRMO0042A	Franches-Montagnes
FRMO0043A	Franches-Montagnes
FRMO0044A	Franches-Montagnes
FRMO0045A	Franches-Montagnes
FRMO0046A	Franches-Montagnes
FRMO0047A	Franches-Montagnes
FRMO0048A	Franches-Montagnes
FRMO0049A	Franches-Montagnes
FRMO0050A	Franches-Montagnes
FRTR0023A	French Trotter
FRTR0024A	French Trotter
FRTR0025A	French Trotter
FRTR0026A	French Trotter
FRTR0027A	French Trotter
FRTR0028A	French Trotter
FRTR0029A	French Trotter
FRTR0030A	French Trotter
FRTR0139A	French Trotter
FRTR0140A	French Trotter
HAFL0015A	Halfinger
HF13B	Halfinger
HF13C	Halfinger
HF13D	Halfinger
HF14A	Halfinger
HF14C	Halfinger
HF15A	Halfinger
ICEL0143A	Icelandic
ICEL0144A	Icelandic
M1005	Standardbred
M1009	Standardbred
M1012	Standardbred
M1027	Standardbred
M1048	Standardbred
M10996	Standardbred
M10999	Morgan
M11020	Morgan
M1433	Standardbred
M1458	Standardbred
M1552	Belgian
M1556	Clydesdale
M1557	Clydesdale
M1559	Clydesdale
M1561	Clydesdale
M1563	Clydesdale
M1565	Clydesdale
M1568	Clydesdale
M1570	Clydesdale
M1571	Clydesdale
M1930	Belgian
M1931	Belgian
M1932	Belgian
M1937	Belgian
M1939	Belgian
M1941	Belgian
M1942	Belgian
M1944	Belgian
M466	Icelandic
M467	Icelandic
M468	Icelandic
M469	Icelandic
M470	Icelandic
M472	Icelandic
M473	Icelandic
M5256	Standardbred
M5259	Standardbred
M6212	Morgan
M6231	Westphalian
M6252	Morgan
M6253	Morgan
M6294	Morgan
M6296	Morgan
M6337	Morgan
M6449	Morgan
M6462	Morgan
M6566	Westphalian
M6572	Westphalian
M6576	Westphalian
M6577	Westphalian
M6579	Westphalian
M6660	Westphalian
M7681	Westphalian
M7700	Westphalian
SRR516104	Jeju
SRR516118	Jeju
SRR526907	Jeju
SRR526908	Jeju
SRR526909	Jeju
SRR527519	Jeju
SRR527520	Jeju
SRR527521	Jeju
SRR527527	Jeju
1040	Thoroughbred
1041	Thoroughbred
1063	Thoroughbred
1069	Thoroughbred
1077	Thoroughbred
1079	Thoroughbred
1081	Thoroughbred
1169	Thoroughbred
1172	Warmblood
1211	Thoroughbred
1213	Thoroughbred
1215	Warmblood
1216	Thoroughbred
1231	Connemara
1233	Connemara
1236	Connemara
1239	Connemara
1309	Thoroughbred
1310	Thoroughbred
1479	Warmblood
1551	Arabian
1552	Arabian
1676	Warmblood
1773	Arabian
1774	Arabian
1775	Arabian
398	Warmblood
409	Warmblood
472	Warmblood
674	Warmblood
846	Warmblood
863	Warmblood
